# Supplementary material for: The Differential Effect of Senolytics on SASP Cytokine Secretion and Regulation of EMT by CAFs
Source: Int J Mol Sci. 2024 Apr 4;25(7):4031. doi: 10.3390/ijms25074031 (PMC11012227; doi:10.3390/ijms25074031)
Supplement: Supplementary file 1 [file ijms-25-04031-s001.zip]

Archive with 1 entries (1 files):
- ijms-2939084-supplementary.pdf
